# Supplementary material for: Characterization of two newly isolated Staphylococcus aureus bacteriophages from Japan belonging to the genus Silviavirus
Source: Arch Virol. 2020 Aug 3;165(10):2355–9. doi: 10.1007/s00705-020-04749-6 (PMC7497331; doi:10.1007/s00705-020-04749-6)
Supplement: Supplementary file 2 — Supplementary material 2 (XLSX 13 kb) [file 705_2020_4749_MOESM2_ESM.xlsx]

## Sheet: Table S1 revised
	Table S1. Host range of phages KSAP7 and KSAP11
	No.	S. aureus strain	Methicillin sensitivity*	Phage
				KSAP7	KSAP11
	1	IID671	S	＋	＋
	2	IID975	S	＋	＋
	3	IID980	S	＋	＋
	4	RN4220	S	＋	＋
	5	SA14	S	＋	＋
	6	SA37	S	＋	＋
	7	SA46	S	＋	＋
	8	COL	R	＋	＋
	9	TY12	R	＋	＋
	10	TY21	R	＋	＋
	11	IID1667	R	＋	＋
	12	MR1	R	＋	＋
	13	MR3	R	＋	＋
	14	MR4	R	＋	＋
	15	MR5	R	＋	＋
	16	MR6	R	＋	＋
	17	MR7	R	-	＋
	18	MR8	R	＋	＋
	19	MR9	R	＋	＋
	20	MR10	R	＋	＋
	21	MR11	R	＋	＋
	22	MR12	R	-	＋
	23	MR13	R	＋	＋
	24	MR14	R	＋	＋
	25	MR15	R	＋	＋
	26	MR16	R	＋	＋
	27	MR17	R	＋	＋
	28	MR18	R	＋	＋
	29	MR19	R	＋	＋
	30	MR20	R	＋	＋
	*: S and R indicate MSSA and MRSA, respectively. +: plaque formation; -: no plaque formation. Stains TY12 and TY21 were kindly provided from Prof. Sugai, Hirosima University. Other strains were described in "Uchiyama J, et.al. (2014) Intragenus generalized transduction in Staphylococcus spp. by a novel giant phage. ISME J. 8(9): 1949-1952".
